# Supplementary material for: Traditional Chinese Medicine Extract Properties Incorporated Energy Analysis for Membrane Concentration Processes
Source: Membranes (Basel). 2021 Aug 31;11(9):673. doi: 10.3390/membranes11090673 (PMC8471164; doi:10.3390/membranes11090673)
Supplement: Supplementary file 1 [file membranes-11-00673-s001.zip]

Archive with 1 entries (1 files):
- membranes-1326105-supplementary.pdf
